# Supplementary material for: Proglumide Reverses Nonalcoholic Steatohepatitis by Interaction with the Farnesoid X Receptor and Altering the Microbiome
Source: Int J Mol Sci. 2022 Feb 8;23(3):1899. doi: 10.3390/ijms23031899 (PMC8836891; doi:10.3390/ijms23031899)
Supplement: Supplementary file 1 [file ijms-23-01899-s001.zip]

Archive with 1 entries (1 files):
- ijms-1557976-supplementary.pdf
